# Supplementary material for: Mendelian randomization analysis reveals higher whole body water mass may increase risk of bacterial infections
Source: BMC Med Genomics. 2024 Jul 9;17:183. doi: 10.1186/s12920-024-01950-3 (PMC11232203; doi:10.1186/s12920-024-01950-3)
Supplement: Supplementary file 1 — Supplementary Material 1 [file 12920_2024_1950_MOESM1_ESM.xlsx]

## Sheet: Table S0
Table	Title
Table S1	418 SNPs represented genetically predicted BWM.
Table S2	Detailed information of mediated GWAS data set used in Mendelian randomization analysis.
Table S3	Results of MR analyses examining the effect of BWM on infections
Table S4	Sensitivity test of the effect of BWM on infections
Table S5	The effects of BWM on sepsis and pneumonia investigated by magnetic resonance subgroup analysis
Table S6	Results of MR analyses and sensitivity test examining the effect of BWM on edema diseases
Table S7	MVMR results of the association between body mass index and pneumonia, sepsis, UTIs, and SSTIs adjusted for various edematous diseases.
Table S8	MVMR results of the association between body mass index and pneumonia, sepsis, UTIs, and SSTI adjusted for BMI and fat mass.

## Sheet: Table S1
SNP	effect_allele.exposure	other_allele.exposure	chr.exposure	pos.exposure	se.exposure	beta.exposure	pval.exposure	eaf.exposure	samplesize.exposure	exposure
rs2281175	C	T	1	1665702	0.00164824	0.0112834	7.62255e-12	0.405655	331315	BWM
rs475591	C	T	1	36642420	0.00155909	0.0109187	2.50611e-12	0.578298	331315	BWM
rs111901479	A	G	1	51072387	0.00271035	0.0241904	4.46992e-19	0.0881408	331315	BWM
rs12140153	T	G	1	62579891	0.00266774	-0.0163781	8.29698e-10	0.0967607	331315	BWM
rs2815753	A	G	1	72812324	0.00156844	0.00974532	5.19218e-10	0.598921	331315	BWM
rs3845344	T	C	1	75001480	0.00157462	0.00904904	9.1027e-09	0.392388	331315	BWM
rs4951261	C	A	1	205717823	0.00156975	0.013888	9.01156e-19	0.395851	331315	BWM
rs4845852	T	C	1	11233559	0.0017588	-0.0153989	2.04409e-18	0.742762	331315	BWM
rs34517439	A	C	1	78450517	0.00235836	0.0357399	7.35868e-52	0.125765	331315	BWM
rs1022523	A	G	1	176788394	0.00172613	0.014141	2.57099e-16	0.725628	331315	BWM
rs545608	C	G	1	177899121	0.00189369	0.0263681	4.64729e-44	0.20814	331315	BWM
rs2678204	G	T	1	201800511	0.00162327	0.0123815	2.39994e-14	0.341813	331315	BWM
rs12073468	T	C	1	225566546	0.00182904	0.0114117	4.40403e-10	0.229445	331315	BWM
rs11580196	G	A	1	227955276	0.00204192	-0.0118976	5.66018e-09	0.172573	331315	BWM
rs161799	G	A	1	8015560	0.0016323	-0.00913195	2.21396e-08	0.342409	331315	BWM
rs284315	G	A	1	10734800	0.00153768	-0.0104497	1.07944e-11	0.496726	331315	BWM
rs3765351	T	C	1	22445991	0.00154244	-0.0111529	4.81615e-13	0.541088	331315	BWM
rs11205617	A	G	1	49732337	0.00164858	0.0105812	1.37943e-10	0.31713	331315	BWM
rs11803905	T	C	1	107989314	0.0017273	0.0101829	3.7449e-09	0.273051	331315	BWM
rs815341	G	A	1	190113977	0.00160055	0.00946113	3.40009e-09	0.370754	331315	BWM
rs3738449	A	G	1	212240063	0.00163242	-0.0117182	7.0648e-13	0.331325	331315	BWM
rs28391281	C	T	1	38408974	0.00154401	-0.00962359	4.58564e-10	0.459801	331315	BWM
rs2885697	T	G	1	41544279	0.00162842	-0.0200651	7.03882e-35	0.664376	331315	BWM
rs17363646	G	A	1	86823503	0.00225222	0.0149569	3.12104e-11	0.134615	331315	BWM
rs4472800	T	G	1	96280456	0.00158025	0.0100657	1.89688e-10	0.389518	331315	BWM
rs197372	C	T	1	112289118	0.00166279	0.0101254	1.13457e-09	0.310121	331315	BWM
rs60077625	A	G	1	172098794	0.00165441	0.0142973	5.54881e-18	0.316017	331315	BWM
rs149229890	T	G	1	2253864	0.00758101	0.0449353	3.08163e-09	0.0112011	331315	BWM
rs1952527	C	T	1	23400969	0.0016413	-0.0123125	6.31539e-14	0.326125	331315	BWM
rs1815518	T	C	1	26476216	0.00202997	0.0161287	1.94312e-15	0.175846	331315	BWM
rs10798945	T	C	1	33858873	0.00178304	0.0117756	4.00129e-11	0.751322	331315	BWM
rs2282231	T	C	1	39569571	0.00188649	0.0147697	4.92266e-15	0.2126	331315	BWM
rs946197	C	G	1	56602308	0.00183355	0.0156371	1.49108e-17	0.228629	331315	BWM
rs60804050	A	G	1	118870373	0.00176665	-0.0105786	2.12726e-09	0.253638	331315	BWM
rs76798800	T	G	1	154994978	0.00174032	0.0228731	1.90897e-39	0.266808	331315	BWM
rs12072845	A	G	1	214630757	0.00157663	-0.0145293	3.11961e-20	0.393552	331315	BWM
rs35804313	T	C	1	224667102	0.00188417	-0.0114399	1.26777e-09	0.215348	331315	BWM
rs62107261	C	T	2	422144	0.00360199	-0.0539524	1.05414e-50	0.048289	331315	BWM
rs10203320	C	T	2	9771620	0.00164994	0.0120136	3.31513e-13	0.328778	331315	BWM
rs12619348	T	C	2	42625586	0.00229235	-0.0133815	5.30481e-09	0.12971	331315	BWM
rs59985551	T	C	2	56106928	0.00184272	-0.0177351	6.34746e-22	0.224341	331315	BWM
rs2140046	C	T	2	169706079	0.0015985	-0.0134384	4.22669e-17	0.363523	331315	BWM
rs78964719	T	G	2	184064111	0.00297805	0.016706	2.02834e-08	0.071956	331315	BWM
rs1047891	A	C	2	211540507	0.0016536	0.0174715	4.3381e-26	0.315673	331315	BWM
rs3116201	A	G	2	233074205	0.00260695	-0.0181734	3.14992e-12	0.0966017	331315	BWM
rs116072427	C	G	2	33357096	0.00300296	-0.0241349	9.23422e-16	0.0711598	331315	BWM
rs11678716	C	G	2	33487251	0.00304844	-0.0214599	1.93152e-12	0.0683128	331315	BWM
rs3771382	G	C	2	71559445	0.0015562	-0.0123536	2.05542e-15	0.571735	331315	BWM
rs1374370	A	G	2	85818273	0.00166749	0.0116666	2.62966e-12	0.307562	331315	BWM
rs72885917	C	A	2	172416376	0.00177205	-0.0224054	1.23481e-36	0.251042	331315	BWM
rs11689727	A	C	2	25458100	0.00163517	-0.0113124	4.58353e-12	0.33211	331315	BWM
rs7584391	A	G	2	142290620	0.00197719	-0.0114329	7.3697e-09	0.185546	331315	BWM
rs1376750	T	C	2	143967920	0.00220646	0.0121166	3.99016e-08	0.141433	331315	BWM
rs17741497	A	G	2	145336371	0.00164398	-0.0101256	7.31998e-10	0.341351	331315	BWM
rs2396348	T	C	2	227261383	0.00167692	0.0118885	1.34865e-12	0.302837	331315	BWM
rs2197563	A	G	2	233687080	0.0015701	0.0106677	1.09018e-11	0.59582	331315	BWM
rs12713004	G	A	2	23896049	0.0017242	0.0186144	3.63413e-27	0.725816	331315	BWM
rs1260326	C	T	2	27730940	0.00157247	0.021322	7.13674e-42	0.607251	331315	BWM
rs343954	C	T	2	44999709	0.00204735	0.013271	9.0615e-11	0.172668	331315	BWM
rs79883557	T	C	2	68383901	0.00282156	-0.0179512	1.99209e-10	0.0810234	331315	BWM
rs1805165	A	C	2	88874891	0.00170732	-0.00945047	3.10957e-08	0.718211	331315	BWM
rs71414738	T	C	2	127876242	0.00201733	0.0115849	9.32717e-09	0.176511	331315	BWM
rs10931008	C	T	2	183238919	0.00162088	-0.012497	1.26183e-14	0.344632	331315	BWM
rs1064213	A	G	2	198950240	0.00153996	0.0115614	6.03532e-14	0.476968	331315	BWM
rs1478575	A	T	2	218278555	0.00165766	0.0200223	1.39219e-33	0.685425	331315	BWM
rs10170971	C	G	2	242492779	0.00154533	-0.00945659	9.3994e-10	0.502611	331315	BWM
rs7559547	T	C	2	615627	0.00202458	0.0320141	2.66563e-56	0.825919	331315	BWM
rs2346177	A	G	2	46642249	0.00153806	0.00841187	4.52522e-08	0.514555	331315	BWM
rs11545482	T	C	2	70315987	0.00537378	-0.0351562	6.07156e-11	0.0208438	331315	BWM
rs1837367	A	G	2	111874551	0.00154682	0.00894219	7.43207e-09	0.485953	331315	BWM
rs139590892	A	G	2	200112491	0.00211414	-0.0119235	1.7029e-08	0.157431	331315	BWM
rs13430869	T	G	2	218146818	0.00177371	0.0160228	1.67109e-19	0.747688	331315	BWM
rs1542224	C	T	2	223963874	0.00172049	0.014574	2.44568e-17	0.721392	331315	BWM
rs4627713	C	T	3	33611581	0.00468329	0.0318107	1.10484e-11	0.0278767	331315	BWM
rs6800021	A	G	3	50190346	0.00155601	0.014209	6.78266e-20	0.425799	331315	BWM
rs9861443	C	A	3	88196211	0.00171196	0.0118634	4.22377e-12	0.713659	331315	BWM
rs7652177	G	C	3	171969077	0.00153728	0.0150354	1.37499e-22	0.504597	331315	BWM
rs17056859	A	G	3	56535107	0.00165509	0.0093044	1.89243e-08	0.683616	331315	BWM
rs7628343	C	T	3	56602408	0.00263489	0.0154738	4.2925e-09	0.905851	331315	BWM
rs4858697	G	A	3	25116582	0.00156235	0.0125887	7.81268e-16	0.581839	331315	BWM
rs11717749	T	C	3	52844733	0.00240634	0.0159423	3.47536e-11	0.114996	331315	BWM
rs9826759	T	C	3	85671119	0.0016199	0.0146334	1.67071e-19	0.353268	331315	BWM
rs7624428	A	T	3	131516596	0.00174326	0.010614	1.14049e-09	0.268586	331315	BWM
rs4635681	G	A	3	152310614	0.00211506	0.0122532	6.90669e-09	0.156437	331315	BWM
rs1881975	G	A	3	184046042	0.00179882	-0.01376	2.02395e-14	0.244743	331315	BWM
rs62246314	A	G	3	9504099	0.00254924	0.0140569	3.50703e-08	0.101276	331315	BWM
rs3749387	C	G	3	38496193	0.00155289	0.0105145	1.28145e-11	0.531146	331315	BWM
rs6762578	A	G	3	128992047	0.00185869	0.0162886	1.90195e-18	0.778186	331315	BWM
rs73175572	G	A	3	185490184	0.00246583	0.0275272	6.23017e-29	0.112113	331315	BWM
rs2270894	G	C	3	9975386	0.00197771	-0.01643	9.80167e-17	0.205074	331315	BWM
rs4076108	T	A	3	13736088	0.0017931	0.0102232	1.18935e-08	0.245686	331315	BWM
rs6445198	T	G	3	61219865	0.00156285	-0.00936245	2.09267e-09	0.416647	331315	BWM
rs34693680	T	C	3	98665549	0.00225933	0.0134122	2.91669e-09	0.133485	331315	BWM
rs724016	G	A	3	141105570	0.00154572	0.0297998	8.95777e-83	0.447212	331315	BWM
rs357501	A	G	3	153953440	0.00159473	0.0106497	2.42493e-11	0.377514	331315	BWM
rs490683	C	G	3	172175074	0.00169714	0.0185571	7.9873e-28	0.290818	331315	BWM
rs73052033	C	T	3	185828465	0.00198951	-0.0161202	5.39883e-16	0.184222	331315	BWM
rs62275882	A	G	4	3469987	0.00221596	-0.0140022	2.63913e-10	0.140539	331315	BWM
rs4235012	C	T	4	30854560	0.00155433	0.00898725	7.38516e-09	0.567809	331315	BWM
rs10938398	A	G	4	45186139	0.00155668	0.0113743	2.74221e-13	0.433341	331315	BWM
rs12500748	C	A	4	115134961	0.0015498	-0.00928223	2.1095e-09	0.441483	331315	BWM
rs9985795	C	T	4	135213286	0.00154348	-0.00909336	3.83142e-09	0.481076	331315	BWM
rs2968669	G	C	4	4889866	0.00154674	0.00934637	1.51775e-09	0.522813	331315	BWM
rs1472852	A	C	4	17910236	0.00211587	-0.0323174	1.19124e-52	0.15636	331315	BWM
rs13124829	G	A	4	18531148	0.00165201	0.00908827	3.77181e-08	0.32072	331315	BWM
rs34028346	A	G	4	54368694	0.00221394	0.0121751	3.81672e-08	0.142732	331315	BWM
rs10024321	C	G	4	88647674	0.00153873	-0.00954669	5.50161e-10	0.495317	331315	BWM
rs12643353	C	T	4	184200938	0.00311524	-0.0175716	1.6966e-08	0.0654213	331315	BWM
rs2102278	G	A	4	52818664	0.00164935	0.0109377	3.32813e-11	0.322075	331315	BWM
rs1878528	G	A	4	82184234	0.00166275	0.0126383	2.94985e-14	0.312281	331315	BWM
rs115574684	A	T	4	91102077	0.00399546	0.0221987	2.76255e-08	0.0386582	331315	BWM
rs6821305	C	A	4	122713863	0.00157208	0.0123344	4.31122e-15	0.397184	331315	BWM
rs981002	A	T	4	12881731	0.0017396	-0.0111814	1.29825e-10	0.267013	331315	BWM
rs4240326	G	A	4	145839264	0.00154401	-0.02204	3.25612e-46	0.549683	331315	BWM
rs111632154	C	T	4	1012300	0.00362639	-0.0311316	9.14113e-18	0.0485233	331315	BWM
rs2592831	C	T	4	1711404	0.00162774	0.0129725	1.59698e-15	0.335576	331315	BWM
rs17454369	C	G	4	87666334	0.0033445	0.0224029	2.11009e-11	0.0559581	331315	BWM
rs2647239	G	A	4	106217349	0.0015629	-0.0172125	3.33887e-28	0.432067	331315	BWM
rs11098675	G	A	4	123832776	0.00195536	-0.0158132	6.12774e-16	0.808881	331315	BWM
rs7709645	C	G	5	60731458	0.00153866	-0.0107378	2.9847e-12	0.492961	331315	BWM
rs6873192	G	A	5	67598184	0.00154125	-0.0122729	1.68539e-15	0.517377	331315	BWM
rs115912456	G	A	5	82815158	0.00387095	0.025465	4.75992e-11	0.041004	331315	BWM
rs11951673	T	C	5	95861012	0.00157129	-0.00881874	1.99682e-08	0.398096	331315	BWM
rs6874142	G	T	5	172753555	0.0025518	0.0201449	2.92617e-15	0.111485	331315	BWM
rs252937	G	C	5	5497900	0.0016556	-0.00951262	9.16052e-09	0.663263	331315	BWM
rs252758	A	T	5	77379810	0.00178314	-0.0168645	3.16519e-21	0.245554	331315	BWM
rs6235	G	C	5	95728898	0.00173607	0.0160082	2.9621e-20	0.267691	331315	BWM
rs153560	A	G	5	112254377	0.00158582	0.0108819	6.79986e-12	0.605622	331315	BWM
rs1582931	A	G	5	122657199	0.00155262	-0.0204767	1.04616e-39	0.472057	331315	BWM
rs9327336	C	T	5	123990270	0.00161768	0.0098783	1.01976e-09	0.345145	331315	BWM
rs299370	C	T	5	134339065	0.00167152	-0.0100787	1.64452e-09	0.306693	331315	BWM
rs4073717	T	G	5	170864021	0.00192006	-0.0181421	3.45144e-21	0.201027	331315	BWM
rs7728690	T	C	5	88411214	0.00157966	-0.0111135	1.99067e-12	0.3842	331315	BWM
rs2118663	C	T	5	153340145	0.00195553	-0.0111592	1.15417e-08	0.191887	331315	BWM
rs4282339	A	G	5	168256240	0.00189604	-0.0173175	6.665e-20	0.206513	331315	BWM
rs55758152	A	G	5	171317318	0.00165826	0.0117712	1.26357e-12	0.329057	331315	BWM
rs292168	G	A	5	36807189	0.00155229	-0.014254	4.23253e-20	0.445755	331315	BWM
rs16869017	T	C	5	39519303	0.0027764	0.0180354	8.26038e-11	0.0856067	331315	BWM
rs4865956	A	T	5	54882505	0.0016779	-0.0109322	7.26106e-11	0.696758	331315	BWM
rs2307111	C	T	5	75003678	0.00157618	-0.0182283	6.29506e-31	0.393183	331315	BWM
rs7730885	G	A	5	139042547	0.00160342	0.0149181	1.36176e-20	0.371291	331315	BWM
rs183041	A	G	5	176526270	0.00172681	0.0138801	9.1622e-16	0.725994	331315	BWM
rs7731023	G	A	5	36181627	0.0015554	0.00967784	4.91145e-10	0.576265	331315	BWM
rs55681913	C	T	5	42687629	0.00251109	0.027963	8.49963e-29	0.108611	331315	BWM
rs247008	G	A	5	131447104	0.00164507	0.0151627	3.07114e-20	0.66975	331315	BWM
rs33967909	A	G	5	137603293	0.00187545	0.0150482	1.02849e-15	0.214373	331315	BWM
rs254963	G	A	5	171224403	0.00155833	-0.00967402	5.3749e-10	0.446248	331315	BWM
rs41271299	T	C	6	19839415	0.00347472	0.0427021	1.05124e-34	0.0517069	331315	BWM
rs76889265	C	T	6	27008835	0.00263152	-0.0185269	1.92088e-12	0.0942441	331315	BWM
rs204993	G	A	6	32155581	0.00164755	0.0148641	1.85738e-19	0.321144	331315	BWM
rs2856666	T	G	6	32665285	0.00156589	-0.0213674	2.20496e-42	0.593531	331315	BWM
rs12209223	A	C	6	76164589	0.0025496	0.0175154	6.43873e-12	0.102158	331315	BWM
rs9341808	A	C	6	80953257	0.00154384	-0.0130793	2.42438e-17	0.480173	331315	BWM
rs9480947	G	C	6	109718565	0.00156424	-0.0144859	2.04362e-20	0.40821	331315	BWM
rs7740107	A	T	6	130374461	0.00174108	-0.0287685	2.63512e-61	0.735506	331315	BWM
rs9379084	A	G	6	7231843	0.00248339	-0.0150024	1.53239e-09	0.117158	331315	BWM
rs9379130	C	G	6	7702659	0.00154704	0.0184877	6.5675e-33	0.490615	331315	BWM
rs1006399	A	G	6	101039470	0.00154747	-0.00848835	4.13038e-08	0.45997	331315	BWM
rs3853252	A	G	6	152170247	0.0015503	0.0161298	2.39056e-25	0.455566	331315	BWM
rs2457982	A	G	6	166313684	0.0017354	0.010207	4.06649e-09	0.27793	331315	BWM
rs3099282	G	A	6	166584842	0.00190009	-0.0104151	4.22318e-08	0.20771	331315	BWM
rs3798519	C	A	6	50788778	0.00201244	0.0210874	1.09421e-25	0.178251	331315	BWM
rs730536	C	G	6	155549240	0.00170164	-0.00937864	3.55992e-08	0.709836	331315	BWM
rs12216497	T	C	6	19028623	0.00155374	-0.0109751	1.62443e-12	0.562131	331315	BWM
rs2744965	T	C	6	34589632	0.00221792	0.0389837	3.99209e-69	0.139326	331315	BWM
rs2395792	G	T	6	41852187	0.00382897	-0.03397	7.22936e-19	0.955574	331315	BWM
rs2073272	A	G	6	90321955	0.00165469	-0.00992957	1.96458e-09	0.319991	331315	BWM
rs6902789	A	G	6	105358192	0.00160043	0.00981781	8.55323e-10	0.369522	331315	BWM
rs599004	T	C	6	140439740	0.00171238	-0.0143947	4.25011e-17	0.278941	331315	BWM
rs6570509	T	G	6	142716286	0.00170565	-0.0176228	5.09331e-25	0.284652	331315	BWM
rs3778157	C	T	6	154405701	0.00204975	0.0123553	1.66464e-09	0.170591	331315	BWM
rs9380508	T	C	6	35398689	0.00185591	0.0128668	4.13143e-12	0.778017	331315	BWM
rs114056237	A	G	6	41877671	0.00706285	-0.0679815	6.29796e-22	0.0120137	331315	BWM
rs9381350	A	T	6	44673787	0.0016228	0.0096487	2.75543e-09	0.348635	331315	BWM
rs9449197	C	T	6	81675136	0.00156691	-0.0101045	1.12972e-10	0.40973	331315	BWM
rs768023	A	G	6	108876002	0.00159082	0.0191756	1.88062e-33	0.628564	331315	BWM
rs1591806	G	A	6	126641185	0.0015547	0.0163392	7.87952e-26	0.467304	331315	BWM
rs6975015	A	G	7	50617215	0.00239876	0.0179897	6.418e-14	0.117251	331315	BWM
rs42044	G	T	7	92250140	0.00173298	0.0281779	2.00632e-59	0.270004	331315	BWM
rs62621812	A	G	7	127015083	0.0055704	0.0493727	7.7983e-19	0.0211196	331315	BWM
rs2533879	A	G	7	2859847	0.0016767	-0.0217897	1.32404e-38	0.300957	331315	BWM
rs34776209	T	C	7	23513093	0.00178279	-0.0183028	1.00786e-24	0.248293	331315	BWM
rs10260993	G	T	7	55884295	0.0019486	-0.0120902	5.49149e-10	0.193389	331315	BWM
rs34060476	G	A	7	73037956	0.00225771	0.0182568	6.16595e-16	0.134258	331315	BWM
rs4729085	G	C	7	76592670	0.00229869	-0.0164942	7.22104e-13	0.869667	331315	BWM
rs143986132	G	A	7	91291311	0.00591442	-0.0341007	8.1401e-09	0.0192216	331315	BWM
rs12375196	A	C	7	103416541	0.00156379	0.00853923	4.74898e-08	0.424318	331315	BWM
rs10237306	T	G	7	121955981	0.0015839	0.0111822	1.66878e-12	0.380218	331315	BWM
rs849136	G	A	7	28174957	0.00170123	-0.0130766	1.5153e-14	0.713183	331315	BWM
rs7781964	A	G	7	139749346	0.00198647	0.0135631	8.64172e-12	0.18432	331315	BWM
rs111964059	A	T	7	156374646	0.00276875	0.0155878	1.80439e-08	0.0843656	331315	BWM
rs723149	G	A	7	46577056	0.00155076	-0.0128193	1.38484e-16	0.563721	331315	BWM
rs2866719	T	C	7	70106061	0.001599	0.00880903	3.60944e-08	0.370353	331315	BWM
rs13247154	A	G	7	93246551	0.00159811	0.0120602	4.48023e-14	0.361046	331315	BWM
rs10236214	T	C	7	150668070	0.00161339	0.0206246	2.07062e-37	0.641403	331315	BWM
rs836519	T	C	7	6463038	0.00193754	0.0121006	4.23438e-10	0.195993	331315	BWM
rs3800963	A	G	7	17979793	0.00155415	-0.0090052	6.86768e-09	0.42974	331315	BWM
rs12700901	A	C	7	28783171	0.00157306	-0.00932185	3.10849e-09	0.406183	331315	BWM
rs10104303	A	T	8	8834528	0.00155325	0.00951898	8.88464e-10	0.443582	331315	BWM
rs61729527	T	C	8	77761919	0.00349498	-0.0251117	6.72977e-13	0.0511612	331315	BWM
rs2134963	A	C	8	89407821	0.00167005	-0.0107265	1.33903e-10	0.305401	331315	BWM
rs7814495	C	G	8	129161453	0.00225355	0.0128042	1.33426e-08	0.137195	331315	BWM
rs7460093	A	G	8	144876159	0.0015554	0.00923236	2.92927e-09	0.535506	331315	BWM
rs2979655	G	T	8	6329470	0.00210678	0.0121365	8.38417e-09	0.158642	331315	BWM
rs931874	T	C	8	25245398	0.00160064	0.00942687	3.87918e-09	0.378392	331315	BWM
rs13264909	T	A	8	64702385	0.00155581	-0.0102317	4.82614e-11	0.428275	331315	BWM
rs1431663	C	A	8	73460688	0.00156159	-0.00852468	4.7927e-08	0.574114	331315	BWM
rs10111935	A	G	8	78131147	0.00170377	0.0208	2.85759e-34	0.2849	331315	BWM
rs2142331	T	C	8	116636719	0.00157329	-0.0133875	1.75752e-17	0.601425	331315	BWM
rs9314420	G	A	8	144986108	0.00155832	-0.00894176	9.58385e-09	0.573417	331315	BWM
rs2280940	T	C	8	23159320	0.00168263	0.0116835	3.82913e-12	0.690529	331315	BWM
rs310302	A	G	8	23647494	0.00156266	-0.00887743	1.34039e-08	0.417483	331315	BWM
rs10958683	G	C	8	38274193	0.00182152	-0.0102312	1.94617e-08	0.231841	331315	BWM
rs1910252	T	C	8	49407362	0.00207798	0.0163808	3.20406e-15	0.164083	331315	BWM
rs72656010	C	T	8	57122215	0.00228572	-0.0354813	2.53279e-54	0.130834	331315	BWM
rs62515437	T	G	8	57160328	0.00183796	0.0203257	2.00956e-28	0.225806	331315	BWM
rs12682601	A	C	8	95594720	0.0016539	-0.0109551	3.50671e-11	0.31758	331315	BWM
rs16892552	G	A	8	120438273	0.00177996	-0.0145102	3.5917e-16	0.248005	331315	BWM
rs72675793	T	C	8	121211230	0.00188624	-0.0112115	2.78708e-09	0.210623	331315	BWM
rs10094200	G	C	8	135843916	0.00168827	-0.0129361	1.83105e-14	0.295403	331315	BWM
rs6470764	T	C	8	130725665	0.00191036	-0.0170442	4.60151e-19	0.202423	331315	BWM
rs6995599	T	C	8	135653535	0.00166833	-0.019177	1.42135e-30	0.306838	331315	BWM
rs113171806	C	T	9	127031790	0.00240373	0.0132527	3.52241e-08	0.116436	331315	BWM
rs13294021	A	G	9	128068388	0.00154235	-0.0110353	8.39073e-13	0.45161	331315	BWM
rs1412234	C	T	9	28410683	0.00164135	0.0107522	5.72928e-11	0.328708	331315	BWM
rs28457693	G	A	9	98217348	0.00249534	0.0271464	1.46994e-27	0.107159	331315	BWM
rs113457986	G	A	9	98430421	0.00644817	0.0391814	1.23078e-09	0.0150149	331315	BWM
rs10990621	G	A	9	99101294	0.00210862	0.0183843	2.82748e-18	0.158243	331315	BWM
rs1111818	C	G	9	23315440	0.00159696	0.009505	2.65289e-09	0.630039	331315	BWM
rs141403611	G	C	9	83685732	0.00261367	-0.0145164	2.79364e-08	0.103375	331315	BWM
rs10746837	A	G	9	90873653	0.00156713	-0.010485	2.2269e-11	0.581348	331315	BWM
rs7047694	A	G	9	103141037	0.00165756	0.0115334	3.457e-12	0.313558	331315	BWM
rs12347137	C	A	9	119122721	0.00190967	-0.0247555	2.02023e-38	0.203743	331315	BWM
rs2274116	T	C	9	139094805	0.00162789	-0.0096047	3.63655e-09	0.343865	331315	BWM
rs2230793	G	T	9	111659483	0.00195889	0.0117236	2.1684e-09	0.189829	331315	BWM
rs10982888	A	T	9	118468947	0.00245593	-0.0160784	5.88844e-11	0.110771	331315	BWM
rs1927635	C	T	9	16461905	0.00162544	0.0100959	5.26429e-10	0.354449	331315	BWM
rs2482357	A	G	9	94179978	0.00155486	-0.0095013	9.93093e-10	0.428385	331315	BWM
rs11013045	G	T	10	22827274	0.00157765	-0.00902416	1.06603e-08	0.607837	331315	BWM
rs3740591	T	C	10	70287303	0.00156232	0.0130495	6.70348e-17	0.444995	331315	BWM
rs61862463	G	A	10	81213560	0.00516773	0.0290963	1.79949e-08	0.0235351	331315	BWM
rs11014285	A	G	10	25178864	0.00209589	0.0181022	5.79429e-18	0.165536	331315	BWM
rs2476998	T	C	10	34961169	0.00170613	0.00964888	1.55604e-08	0.283936	331315	BWM
rs7910087	C	T	10	77209145	0.00155589	-0.0121466	5.87895e-15	0.552361	331315	BWM
rs7080472	T	G	10	96012950	0.00156055	0.0155313	2.47913e-23	0.421914	331315	BWM
rs2265309	C	T	10	104487871	0.00153991	-0.0116521	3.83707e-14	0.51789	331315	BWM
rs11594322	C	A	10	4956083	0.00226716	-0.0168296	1.14604e-13	0.13386	331315	BWM
rs4980067	A	C	10	81136129	0.00153901	-0.0117815	1.93419e-14	0.50449	331315	BWM
rs662115	T	C	10	89772989	0.00155082	0.00978267	2.82872e-10	0.447642	331315	BWM
rs10883560	G	C	10	102673707	0.00155515	0.0180905	2.85102e-31	0.429596	331315	BWM
rs4752689	A	G	10	124131176	0.00155936	0.0114439	2.15973e-13	0.583099	331315	BWM
rs7077783	T	C	10	34636820	0.00219516	-0.0149542	9.61834e-12	0.143869	331315	BWM
rs10995366	A	G	10	52772113	0.0017817	-0.011169	3.64527e-10	0.251454	331315	BWM
rs117543413	T	C	10	79543740	0.00587993	-0.0403387	6.8786e-12	0.0178841	331315	BWM
rs34851615	A	G	10	120512489	0.00160613	-0.00897631	2.28844e-08	0.353698	331315	BWM
rs11245450	A	G	10	126658075	0.00157097	-0.0100145	1.83548e-10	0.42274	331315	BWM
rs35506085	A	G	11	2165576	0.00200976	-0.0193812	5.26987e-22	0.181583	331315	BWM
rs11023199	G	A	11	14394258	0.00161186	-0.00897464	2.58071e-08	0.353524	331315	BWM
rs1228024	A	C	11	47951353	0.00162482	-0.0115055	1.43252e-12	0.661139	331315	BWM
rs667515	C	G	11	69449076	0.00158384	-0.0102005	1.19371e-10	0.386122	331315	BWM
rs74048171	A	C	11	2093603	0.00175997	-0.0100494	1.13073e-08	0.257732	331315	BWM
rs11030119	A	G	11	27728102	0.00166541	0.0168607	4.35913e-24	0.308813	331315	BWM
rs7952436	T	C	11	67024534	0.00278497	-0.0325551	1.46251e-31	0.0832031	331315	BWM
rs11217863	A	G	11	120293138	0.00240263	-0.0155812	8.88178e-11	0.115857	331315	BWM
rs74565893	T	C	11	2786095	0.00732004	-0.0407803	2.53414e-08	0.0111952	331315	BWM
rs57635800	A	G	11	43878485	0.00170438	0.012878	4.1735e-14	0.290355	331315	BWM
rs7129320	A	G	11	68388220	0.00205608	-0.0235202	2.69401e-30	0.168166	331315	BWM
rs11233117	G	C	11	69924352	0.0015461	-0.00932836	1.60646e-09	0.452229	331315	BWM
rs10767735	C	G	11	28642561	0.00157642	-0.0094908	1.74096e-09	0.394757	331315	BWM
rs57153895	G	A	11	10322720	0.00153639	-0.0118157	1.46859e-14	0.490959	331315	BWM
rs1765133	T	C	11	30339400	0.001833	-0.0109715	2.15854e-09	0.227318	331315	BWM
rs607472	G	C	11	118680072	0.0015636	0.0117579	5.50047e-14	0.415419	331315	BWM
rs55726687	A	G	12	991306	0.00188362	0.0148579	3.08177e-15	0.211138	331315	BWM
rs35756741	T	C	12	12868701	0.00267242	-0.0187868	2.07109e-12	0.0920658	331315	BWM
rs10843139	G	T	12	28380093	0.00168797	-0.0129856	1.44079e-14	0.294675	331315	BWM
rs2897968	A	G	12	46763686	0.00157622	0.0156543	3.05844e-23	0.605482	331315	BWM
rs1351394	C	T	12	66351826	0.00153924	-0.0270405	4.69678e-69	0.509586	331315	BWM
rs374335	G	A	12	77457439	0.00165624	-0.0112987	8.99705e-12	0.318733	331315	BWM
rs78812993	C	G	12	103175170	0.00349726	-0.022563	1.10818e-10	0.0522421	331315	BWM
rs11060406	T	C	12	123339117	0.0041389	-0.0239083	7.63414e-09	0.0376321	331315	BWM
rs11613961	C	T	12	133474880	0.00273705	0.0156846	1.00235e-08	0.0866714	331315	BWM
rs67551338	T	C	12	3393100	0.0032343	0.0253903	4.16198e-15	0.0615245	331315	BWM
rs2900208	A	C	12	11878464	0.00160948	0.0134274	7.28954e-17	0.355387	331315	BWM
rs10770705	C	A	12	20857467	0.00162329	-0.00908323	2.20054e-08	0.658976	331315	BWM
rs10748128	T	G	12	69827658	0.00161805	0.0114874	1.25401e-12	0.344848	331315	BWM
rs12813149	A	G	12	90142637	0.00179313	-0.00978579	4.83537e-08	0.244239	331315	BWM
rs10847415	C	T	12	123144293	0.00167676	0.0147258	1.60916e-18	0.697797	331315	BWM
rs2229840	T	C	12	124826462	0.00209492	0.0215606	7.73571e-25	0.16058	331315	BWM
rs4980826	A	C	12	578349	0.00157229	0.00861605	4.25834e-08	0.394435	331315	BWM
rs7132908	A	G	12	50263148	0.00158299	0.0165129	1.7968e-25	0.38392	331315	BWM
rs11065015	T	C	12	120520863	0.00481597	-0.0315496	5.72269e-11	0.0272154	331315	BWM
rs7298201	T	C	12	122673048	0.0015629	0.0101731	7.56833e-11	0.497565	331315	BWM
rs2733287	C	A	12	41880909	0.00153994	0.00924327	1.94693e-09	0.488517	331315	BWM
rs7977788	A	G	12	93982332	0.00184142	0.0262057	6.04784e-46	0.224849	331315	BWM
rs61941043	T	A	12	102994078	0.00795625	0.0489423	7.68741e-10	0.00994517	331315	BWM
rs11065979	T	C	12	112059557	0.00155368	-0.0151051	2.44231e-22	0.437485	331315	BWM
rs28592876	A	G	12	123866429	0.00191144	0.0146125	2.09894e-14	0.204376	331315	BWM
rs76895963	G	T	12	4384844	0.00596594	0.102526	3.66269e-66	0.0192794	331315	BWM
rs7134283	A	G	12	24071748	0.00171091	-0.0123681	4.87641e-13	0.283838	331315	BWM
rs3759094	T	C	12	56497903	0.00162844	-0.0125754	1.14525e-14	0.338174	331315	BWM
rs324010	A	G	12	57482252	0.00155036	-0.0086475	2.43843e-08	0.550141	331315	BWM
rs7305516	G	A	12	102382052	0.00154824	-0.0106859	5.13807e-12	0.495664	331315	BWM
rs9512661	T	C	13	27960379	0.00155013	-0.00887726	1.02438e-08	0.512211	331315	BWM
rs9540493	G	A	13	66205704	0.00155168	-0.00871756	1.93183e-08	0.544471	331315	BWM
rs9554333	C	T	13	96922716	0.00156362	0.00960379	8.1568e-10	0.411094	331315	BWM
rs2296505	C	G	13	42806520	0.00166316	0.00965919	6.3387e-09	0.308564	331315	BWM
rs2812208	C	G	13	50707087	0.00531898	0.0758365	4.1419e-46	0.0213761	331315	BWM
rs3818416	C	A	13	78474468	0.00182267	0.015979	1.84714e-18	0.766073	331315	BWM
rs1887855	C	T	13	99562238	0.0017416	-0.00991637	1.24331e-08	0.734928	331315	BWM
rs3783256	C	T	13	30107388	0.0016154	-0.00969916	1.92473e-09	0.647991	331315	BWM
rs7994814	T	C	13	27054201	0.00157722	0.0111984	1.24968e-12	0.420695	331315	BWM
rs3118914	T	G	13	51116901	0.00186554	-0.0315989	2.5015e-64	0.215514	331315	BWM
rs12879423	G	A	14	25927832	0.00165869	0.0149981	1.54454e-19	0.679458	331315	BWM
rs12889702	C	A	14	42894143	0.00166552	0.00961834	7.703e-09	0.31051	331315	BWM
rs2296316	C	T	14	65520246	0.00155384	-0.0107114	5.45255e-12	0.464337	331315	BWM
rs7141420	T	C	14	79899454	0.00154884	0.011669	4.93287e-14	0.514078	331315	BWM
rs72699870	C	T	14	93116351	0.00194612	0.0128125	4.59833e-11	0.195018	331315	BWM
rs1286138	G	T	14	91485445	0.0016415	0.0112964	5.92243e-12	0.673439	331315	BWM
rs3803286	G	A	14	103246470	0.00162946	-0.00955458	4.532e-09	0.666379	331315	BWM
rs36100359	A	G	14	21578007	0.00220801	-0.0124045	1.93353e-08	0.140745	331315	BWM
rs3212260	T	A	14	24804088	0.00175643	0.0134153	2.21564e-14	0.259366	331315	BWM
rs112957890	G	A	14	36220876	0.00175604	0.0120225	7.58752e-12	0.265827	331315	BWM
rs11158820	G	A	14	70347348	0.00167543	-0.0100785	1.79544e-09	0.68713	331315	BWM
rs7148516	A	T	14	93702672	0.00167174	-0.00929853	2.66612e-08	0.30478	331315	BWM
rs28929474	T	C	14	94844947	0.00544114	0.0341754	3.37e-10	0.0204301	331315	BWM
rs35233301	G	A	14	103885291	0.0017054	0.0112632	3.99577e-11	0.283546	331315	BWM
rs17197114	C	T	14	21894526	0.00202957	0.0130948	1.1053e-10	0.177444	331315	BWM
rs8007644	A	G	14	35218831	0.00158957	0.00937902	3.6307e-09	0.390596	331315	BWM
rs10483727	C	T	14	61072875	0.00157965	-0.021772	3.32736e-43	0.613019	331315	BWM
rs8007058	A	G	14	73360258	0.00184333	0.0101722	3.42436e-08	0.22505	331315	BWM
rs3809570	A	C	15	67000117	0.00179815	0.0134113	8.77809e-14	0.243135	331315	BWM
rs5742915	C	T	15	74336633	0.00154276	0.0092877	1.74405e-09	0.461723	331315	BWM
rs1521624	A	C	15	79412399	0.00154768	-0.0092871	1.96716e-09	0.471928	331315	BWM
rs12906197	T	C	15	38492199	0.00156524	-0.012543	1.11866e-15	0.424774	331315	BWM
rs1573891	C	G	15	99186488	0.00213016	-0.022984	3.88687e-27	0.156436	331315	BWM
rs2455561	G	T	15	86326348	0.00154091	-0.0124004	8.48203e-16	0.530301	331315	BWM
rs11071182	G	A	15	55644676	0.00230442	0.0133565	6.79673e-09	0.871141	331315	BWM
rs933807	C	G	15	62274940	0.00154403	-0.0106982	4.25402e-12	0.454534	331315	BWM
rs35874463	G	A	15	67457698	0.00329106	0.0214922	6.56448e-11	0.057733	331315	BWM
rs16942324	A	C	15	89383854	0.00480809	-0.0396722	1.57435e-16	0.0262308	331315	BWM
rs11855017	A	C	15	42096146	0.00198919	0.0125813	2.53776e-10	0.183153	331315	BWM
rs2663125	C	T	15	99563891	0.00166362	-0.00943152	1.43529e-08	0.69041	331315	BWM
rs9925273	G	A	16	375900	0.0019897	-0.0128818	9.54113e-11	0.18382	331315	BWM
rs3814877	T	G	16	30042677	0.00156738	0.0235538	5.04081e-51	0.402254	331315	BWM
rs55872725	T	C	16	53809123	0.00156728	0.0369921	4.57088e-123	0.402363	331315	BWM
rs8059189	A	G	16	86417349	0.0016098	-0.0113465	1.81343e-12	0.401055	331315	BWM
rs71385734	G	T	16	2160503	0.00206222	-0.0240063	2.58643e-31	0.169452	331315	BWM
rs2539999	C	T	16	2266173	0.00170538	0.016943	2.95189e-23	0.285781	331315	BWM
rs4985148	C	A	16	15147788	0.00166439	-0.0112239	1.54846e-11	0.307611	331315	BWM
rs7205337	G	A	16	780339	0.00190613	0.0158347	9.82653e-17	0.205938	331315	BWM
rs4782286	A	G	16	19834422	0.00189123	-0.0122703	8.71164e-11	0.210435	331315	BWM
rs72801843	A	T	16	53508802	0.00167432	0.016132	5.72928e-22	0.301858	331315	BWM
rs76513770	C	T	16	72505534	0.002295	-0.0174781	2.62906e-14	0.12908	331315	BWM
rs2540034	T	C	16	4022694	0.00157944	0.0147276	1.12047e-20	0.572673	331315	BWM
rs30235	T	C	16	14399793	0.00156751	0.00896746	1.06084e-08	0.590444	331315	BWM
rs2411453	G	T	16	28632021	0.00156941	-0.0123217	4.13523e-15	0.595809	331315	BWM
rs10775348	G	A	16	88806348	0.00168557	0.0136843	4.73696e-16	0.701913	331315	BWM
rs71393968	A	G	16	67847341	0.00369115	0.0260154	1.81803e-12	0.0455058	331315	BWM
rs12448561	C	G	16	81644677	0.00156296	0.00996439	1.82814e-10	0.418662	331315	BWM
rs55831773	T	C	17	7559037	0.0019668	-0.0159788	4.51648e-16	0.197723	331315	BWM
rs3110496	G	A	17	27917771	0.00165851	0.0093671	1.62551e-08	0.687908	331315	BWM
rs71373536	A	G	17	43221808	0.0017703	-0.0162291	4.8708e-20	0.253453	331315	BWM
rs9915532	G	A	17	47027359	0.00204075	-0.016281	1.49245e-15	0.829037	331315	BWM
rs2005172	C	A	17	61996255	0.00162098	0.0235828	6.18301e-48	0.642216	331315	BWM
rs36000545	G	A	17	79093822	0.00159354	-0.0148077	1.5181e-20	0.392864	331315	BWM
rs216193	G	A	17	2203453	0.00158481	-0.00924644	5.40344e-09	0.62336	331315	BWM
rs11655578	T	G	17	7230845	0.00189293	0.010572	2.33868e-08	0.210622	331315	BWM
rs11658134	A	G	17	76739141	0.00154271	-0.0108981	1.61808e-12	0.513179	331315	BWM
rs7214743	G	A	17	59498052	0.00163304	-0.0159085	2.01651e-22	0.669692	331315	BWM
rs12452505	G	C	17	63556402	0.00222043	-0.0187585	2.97167e-17	0.140525	331315	BWM
rs78378222	G	T	17	7571752	0.00700475	0.0894865	2.30409e-37	0.0125742	331315	BWM
rs62070645	A	C	17	29180996	0.00173292	-0.0238885	3.22107e-43	0.268896	331315	BWM
rs72828807	A	G	17	42959358	0.00172541	0.0099192	8.99104e-09	0.275613	331315	BWM
rs6505781	C	G	18	13161682	0.00176019	-0.00972453	3.30278e-08	0.259764	331315	BWM
rs9960148	T	G	18	23417359	0.00157669	-0.00895994	1.32666e-08	0.393251	331315	BWM
rs1941697	A	G	18	31251276	0.00154385	0.00851379	3.49704e-08	0.450697	331315	BWM
rs7229351	A	G	18	46516374	0.00159231	-0.0105462	3.51884e-11	0.36907	331315	BWM
rs35710322	C	T	18	46933945	0.00154919	0.0123008	2.02582e-15	0.439306	331315	BWM
rs57126421	G	A	18	2656989	0.00182261	-0.0103413	1.39695e-08	0.235526	331315	BWM
rs57636386	C	T	18	58048295	0.00278629	-0.0247446	6.66807e-19	0.0834151	331315	BWM
rs9951619	G	T	18	56882326	0.00183731	0.0131162	9.43409e-13	0.769425	331315	BWM
rs66922415	G	A	18	57848651	0.00181242	0.0440473	2.37137e-130	0.234362	331315	BWM
rs7235010	A	G	18	20724810	0.00186597	0.026424	1.64665e-45	0.784089	331315	BWM
rs9960619	T	C	18	33040095	0.00161874	0.00904846	2.27463e-08	0.344575	331315	BWM
rs74494415	T	C	18	74972138	0.00394717	-0.0301577	2.1722e-14	0.0401781	331315	BWM
rs3810291	A	G	19	47569003	0.00164423	0.0171036	2.44456e-25	0.677478	331315	BWM
rs281385	G	A	19	49217261	0.00236016	-0.0137171	6.18116e-09	0.879184	331315	BWM
rs58857770	G	C	19	7208110	0.00157337	-0.0120727	1.68267e-14	0.407839	331315	BWM
rs2305758	T	C	19	17163661	0.00170337	0.00989563	6.2735e-09	0.282885	331315	BWM
rs111640872	C	G	19	30290357	0.00163829	0.0150985	3.10027e-20	0.331076	331315	BWM
rs7250927	C	T	19	3407384	0.00161966	-0.0107125	3.74542e-11	0.648243	331315	BWM
rs2602713	C	A	19	4910021	0.00156377	0.0103011	4.48436e-11	0.436771	331315	BWM
rs62621197	T	C	19	8670147	0.00425744	-0.0362979	1.52405e-17	0.035921	331315	BWM
rs147110934	T	G	19	55993436	0.00501275	-0.0323759	1.05743e-10	0.024103	331315	BWM
rs1043413	G	C	19	41939297	0.00157565	0.0092768	3.92229e-09	0.388111	331315	BWM
rs11880992	A	G	19	2176403	0.00156502	0.014673	6.91672e-21	0.407304	331315	BWM
rs3843751	T	C	19	10748121	0.00163008	-0.0136704	5.03501e-17	0.664787	331315	BWM
rs11667280	G	C	19	30705747	0.00191244	-0.0112003	4.73086e-09	0.20456	331315	BWM
rs1407031	T	C	20	6542634	0.00157451	-0.00941992	2.19584e-09	0.399808	331315	BWM
rs143384	G	A	20	34025756	0.00156539	0.0374839	1.32434e-126	0.402796	331315	BWM
rs73619441	G	T	20	61564901	0.00221597	-0.0164832	1.02164e-13	0.140739	331315	BWM
rs116165844	T	G	20	62610556	0.00223287	-0.013733	7.73891e-10	0.137524	331315	BWM
rs35276559	T	C	20	46123184	0.00169833	-0.00930587	4.27012e-08	0.286485	331315	BWM
rs8123912	C	G	20	47863282	0.00185224	0.011373	8.25506e-10	0.220784	331315	BWM
rs2252720	T	C	20	21223663	0.00165247	-0.013816	6.25029e-17	0.674133	331315	BWM
rs34879158	C	A	20	32300634	0.00175178	-0.0213421	3.88776e-34	0.262019	331315	BWM
rs6032233	C	T	20	35864214	0.00195557	0.0126779	9.00741e-11	0.808265	331315	BWM
rs6085659	G	A	20	6686426	0.0015633	-0.00952081	1.12899e-09	0.404921	331315	BWM
rs6081869	G	T	20	20060745	0.0015994	-0.0101581	2.13974e-10	0.386833	331315	BWM
rs6142059	C	T	20	32544327	0.00154011	0.0110302	7.97076e-13	0.493529	331315	BWM
rs4341996	C	A	20	54377866	0.00189155	-0.0109268	7.62746e-09	0.210791	331315	BWM
rs10485622	G	A	20	50912495	0.00194495	-0.0186356	9.62498e-22	0.195095	331315	BWM
rs2230033	A	G	21	39671476	0.00155033	-0.013477	3.54487e-18	0.565337	331315	BWM
rs4819021	C	T	21	46466927	0.00155343	-0.0100104	1.16469e-10	0.474798	331315	BWM
rs5752989	A	G	22	30365780	0.0015538	-0.0102372	4.44939e-11	0.573061	331315	BWM
rs41311445	C	A	22	42070374	0.0026015	-0.0238964	4.11339e-20	0.0968701	331315	BWM
rs35665085	A	G	22	17625915	0.00333286	-0.0190626	1.06876e-08	0.0563391	331315	BWM
rs75570992	C	G	22	50570755	0.00303844	0.016804	3.19617e-08	0.0687324	331315	BWM

## Sheet: Table S2
Outcome	GWAS ID	No. of cases	No. of controls	Population	Consortium
Sepsis
Sepsis	ieu-b-4980	11643	474841	European	UK Biobank
Streptococcal septicaemia	NA	2348	332343	European	FinnGen R9
Puerperal sepsis	NA	3940	202267	European	FinnGen R9
Pneumonia
Pneumonia	ieu-b-4976	22567	463917	European	UK Biobank
ALL pneumoniae	NA	58174	319103	European	FinnGen R9
Bacterial pneumoniae	NA	16244	314673	European	FinnGen R9
Viral pneumoniae	NA	3394	314673	European	FinnGen R9
COPD/asthma related infections	NA	117312	259965	European	FinnGen R9
IIs
Viral IIs	NA	7613	336396	European	FinnGen R9
Bacterial IIs	NA	5631	336396	European	FinnGen R9
UTIs
UTIs	ieu-b-5065	21958	464256	European	MRC-IEU
GUI in pregnancy	NA	2950	179899	European	FinnGen R9
SSTIs
SSTIs	NA	21308	355969	European	FinnGen R9
Edema-related traits
Type 2 Diabetic	ebi-a-GCST006867	61714	1178	European	NA
Heart Failure	finn-b-I9_HEARTFAIL	13087	195091	European	FinnGen
Hypothyroidism	finn-b-HYPOTHYROIDISM	26342	59827	European	FinnGen
Chronic Kidney Disease	NA	318839	439303	European	CKD GEN
Abbreviations: UTIs=Urinary tract infections; GUI in pregnancy= genito-urinary infection in pregnancy; SSTIs=skin and soft tissue infections IIs =Intestinal infections.

## Sheet: Table S3
outcome	exposure	method	nsnp	b	se	pval	lo_ci	up_ci	or	or_lci95	or_uci95
Pneumonia	BWM	IVW	375	0.162012	0.0453466	0.000353	0.0731328	0.250892	1.17587	1.07587	1.28517
Pneumonia	BWM	MR Egger	375	0.130525	0.11441	0.254663	-0.0937188	0.354769	1.13943	0.910539	1.42585
Pneumonia	BWM	Weighted median	375	0.154302	0.0656728	0.0187957	0.0255834	0.283021	1.16684	1.02591	1.32713
Pneumonia	BWM	MR PRESSO	374	0.14588	0.0446815	0.00109508	0.0583043	0.233456	1.15706	1.06004	1.26296
COPD/asthma related infection	BWM	IVW	381	0.0714719	0.0251817	0.00453625	0.0221157	0.120828	1.07409	1.02236	1.12843
COPD/asthma related infection	BWM	MR Egger	381	0.0229079	0.0609803	0.70738	-0.0966136	0.142429	1.02317	0.907907	1.15307
COPD/asthma related infection	BWM	Weighted median	381	0.0788089	0.0334552	0.0184902	0.0132366	0.144381	1.082	1.01332	1.15532
COPD/asthma related infection	BWM	MR PRESSO	378	0.0791878	0.0240382	0.000987	0.032073	0.126303	1.08241	1.03259	1.13463
UTIs	BWM	IVW	393	0.233167	0.0430953	6.28513e-08	0.1487	0.317633	1.26259	1.16032	1.37387
UTIs	BWM	MR Egger	393	0.224492	0.109661	0.0413117	0.00955651	0.439427	1.25169	1.0096	1.55182
UTIs	BWM	Weighted median	393	0.220471	0.0626962	0.000437273	0.0975869	0.343356	1.24666	1.10251	1.40967
UTIs	BWM	MR PRESSO	393	0.233167	0.0430953	6.28513e-08	0.1487	0.317633	1.26259	1.16032	1.37387
Sepsis	BWM	IVW	375	0.291457	0.0606935	1.57e-06	0.172498	0.410416	1.33838	1.18827	1.50745
Sepsis	BWM	MR Egger	375	0.390092	0.15304	0.0112045	0.0901331	0.690052	1.47712	1.09432	1.99382
Sepsis	BWM	Weighted median	375	0.360956	0.0909843	7.27e-05	0.182627	0.539285	1.4347	1.20037	1.71478
Sepsis	BWM	MR PRESSO	375	0.291457	0.0606935	1.57e-06	0.172498	0.410416	1.33838	1.18827	1.50745
GUI in pregnancy	BWM	IVW	382	0.0321094	0.104523	0.758691	-0.172755	0.236974	1.03263	0.841344	1.26741
GUI in pregnancy	BWM	MR Egger	382	0.0643074	0.253031	0.799518	-0.431633	0.560248	1.06642	0.649448	1.75111
GUI in pregnancy	BWM	Weighted median	382	0.0733194	0.16161	0.650059	-0.243437	0.390076	1.07607	0.783929	1.47709
GUI in pregnancy	BWM	MR PRESSO	382	0.0321094	0.104523	0.758691	-0.172755	0.236974	1.03263	0.841344	1.26741
SSTIs	BWM	IVW	381	0.448965	0.113245	7.35e-05	0.227005	0.670925	1.56669	1.25484	1.95605
SSTIs	BWM	MR Egger	381	0.224515	0.27423	0.413467	-0.312977	0.762006	1.25172	0.731267	2.14257
SSTIs	BWM	Weighted median	381	0.39635	0.170803	0.0203129	0.0615773	0.731123	1.48639	1.06351	2.07741
SSTIs	BWM	MR PRESSO	380	0.433247	0.111127	9.67e-05	0.215438	0.651055	1.54226	1.24041	1.91756
Intestinal infections (viral)	BWM	IVW	381	-0.148626	0.0701874	0.0342123	-0.286193	-0.0110588	0.861891	0.751117	0.989002
Intestinal infections (viral)	BWM	MR Egger	381	-0.23969	0.170145	0.159732	-0.573173	0.0937937	0.786872	0.563734	1.09833
Intestinal infections (viral)	BWM	Weighted median	381	-0.221391	0.102529	0.0308274	-0.422349	-0.0204334	0.801403	0.655505	0.979774
Intestinal infections (viral)	BWM	MR PRESSO	380	-0.165774	0.0677466	0.0144061	-0.298557	-0.0329908	0.847238	0.741888	0.967547
Intestinal infections (bacterial)	BWM	IVW	381	-0.0298966	0.0766145	0.696373	-0.180061	0.120268	0.970546	0.835219	1.1278
Intestinal infections (bacterial)	BWM	MR Egger	381	0.115661	0.185574	0.533488	-0.248064	0.479386	1.12262	0.78031	1.61508
Intestinal infections (bacterial)	BWM	Weighted median	381	-0.0237513	0.117871	0.840305	-0.254778	0.207275	0.976529	0.775088	1.23032
Intestinal infections (bacterial)	BWM	MR PRESSO	381	-0.0298966	0.0766145	0.696373	-0.180061	0.120268	0.970546	0.835219	1.1278
Abbreviations: UTIs=Urinary tract infections; GUI in pregnancy= genito-urinary infection in pregnancy; SSTIs=skin and soft tissue infections;

## Sheet: Table S4
outcome	exposure	egger_intercept	se	pval	method	Q	Q_df	Q_pval
Pneumonia	BWM	0.000523	0.00174564	0.764473	MR Egger	495.246	373	2.19e-05
Pneumonia	BWM				IVW	495.365	374	2.5e-05
UTIs	BWM	0.000143504	0.00166776	0.931474	IVW	475.703	392	0.00237779
UTIs	BWM				MR Egger	475.694	391	0.00213524
sepsis	BWM	-0.00163959	0.00233505	0.483014	MR Egger	465.682	373	0.000759
sepsis	BWM				IVW	466.298	374	0.000802
Intestinal infections (viral)	BWM	0.00154789	0.0026341	0.557126	MR Egger	435.064	379	0.0245501
Intestinal infections (viral)	BWM				IVW	435.46	380	0.0258657
GUI in pregnancy	BWM	-0.000547	0.00391525	0.88892	MR Egger	384.342	380	0.428157
GUI in pregnancy	BWM				IVW	384.362	381	0.442133
SSTIs	BWM	0.00381619	0.00424623	0.369369	MR Egger	431.044	379	0.0333221
SSTIs	BWM				IVW	431.962	380	0.0336896
Intestinal infections (bacterial)	BWM	-0.00247459	0.00287327	0.389649	MR Egger	392.62	379	0.303966
Intestinal infections (bacterial)	BWM				IVW	393.388	380	0.307074
Abbreviations: UTIs=Urinary tract infections; GUI in pregnancy= genito-urinary infection in pregnancy; SSTIs=skin and soft tissue infections; IIs =Intestinal infections.

## Sheet: Table S5
outcome	exposure	method	nsnp	b	se	pval	lo_ci	up_ci	or	or_lci95	or_uci95	egger_intercept	se	pval	Q	Q_df	Q_pval
Sepsis(Finngen)
Streptococcal septicaemia	BWM	IVW	381	0.285717	0.125555	0.0228678	0.0396298	0.531805	1.33072	1.04043	1.702	0.00152305	0.0047132	0.746764	444.618	380	0.0123281
Streptococcal septicaemia	BWM	MR Egger	381	0.196134	0.30439	0.519737	-0.400471	0.79274	1.21669	0.670005	2.20944				444.496	379	0.01136
Streptococcal septicaemia	BWM	Weighted median	381	0.431911	0.188321	0.0218202	0.0628019	0.80102	1.5402	1.06482	2.22781
Streptococcal septicaemia	BWM	MR PRESSO	381	0.285717	0.125555	0.0228678	0.0396298	0.531805	1.33072	1.04043	1.702
Puerperal sepsis	BWM	IVW	382	0.126865	0.0942556	0.178314	-0.0578763	0.311606	1.13526	0.943767	1.36562	0.00023825	0.00352975	0.946221	417.396	381	0.0963433
Puerperal sepsis	BWM	MR Egger	382	0.112842	0.22818	0.621216	-0.33439	0.560075	1.11946	0.715774	1.7508				417.391	380	0.0904125
Puerperal sepsis	BWM	Weighted median	382	0.153428	0.136233	0.260074	-0.113589	0.420446	1.16582	0.892625	1.52264
Puerperal sepsis	BWM	MR PRESSO	382	0.126865	0.0942556	0.178314	-0.0578763	0.311606	1.13526	0.943767	1.36562
Pneumonia(Finngen)
ALL pneumoniae	BWM	IVW	381	0.10287	0.0305726	0.000766023	0.042948	0.162792	1.10835	1.04388	1.17679	0.00164612	0.00114431	0.151112	530.989	380	4.6153e-07
ALL pneumoniae	BWM	MR Egger	381	0.00605195	0.0739047	0.934779	-0.138801	0.150905	1.00607	0.870401	1.16289				528.106	379	5.94034e-07
ALL pneumoniae	BWM	Weighted median	381	0.0846806	0.0430999	0.0494427	0.000204888	0.169156	1.08837	1.0002	1.18431
ALL pneumoniae	BWM	MR PRESSO	380	0.0959804	0.0301522	0.00145656	0.0368821	0.155079	1.10074	1.03757	1.16775
Bacterial pneumoniae	BWM	IVW	381	0.152008	0.0471009	0.00124973	0.05969	0.244325	1.16417	1.06151	1.27676	-0.000619194	0.00176796	0.72636	405.136	380	0.17971
Bacterial pneumoniae	BWM	MR Egger	381	0.188434	0.114196	0.0997541	-0.0353912	0.412259	1.20736	0.965228	1.51022				405.005	379	0.171604
Bacterial pneumoniae	BWM	Weighted median	381	0.253388	0.0719637	0.000429837	0.112339	0.394437	1.28838	1.11889	1.48355
Bacterial pneumoniae	BWM	MR PRESSO	381	0.152008	0.0471009	0.00124973	0.05969	0.244325	1.16417	1.06151	1.27676
Viral pneumoniae	BWM	IVW	381	0.0560715	0.0981616	0.567853	-0.136325	0.248468	1.05767	0.872559	1.28206	0.00226472	0.00368297	0.538978	391.714	380	0.328249
Viral pneumoniae	BWM	MR Egger	381	-0.0771363	0.237863	0.745898	-0.543347	0.389075	0.925764	0.580801	1.47561				391.324	379	0.320246
Viral pneumoniae	BWM	Weighted median	381	0.0982805	0.155049	0.526166	-0.205615	0.402176	1.10327	0.814147	1.49507
Viral pneumoniae	BWM	MR PRESSO	381	0.0560715	0.0981616	0.567853	-0.136325	0.248468	1.05767	0.872559	1.28206
COPD/asthma related infection	BWM	IVW	381	0.0714719	0.0251817	0.00453625	0.0221157	0.120828	1.07409	1.02236	1.12843	0.000826	0.000944	0.382409	607.008	380	1.07e-12
COPD/asthma related infection	BWM	MR Egger	381	0.0229079	0.0609803	0.70738	-0.0966136	0.142429	1.02317	0.907907	1.15307				605.786	379	1.06e-12
COPD/asthma related infection	BWM	Weighted median	381	0.0788089	0.0334552	0.0184902	0.0132366	0.144381	1.082	1.01332	1.15532
COPD/asthma related infection	BWM	MR PRESSO	378	0.0791878	0.0240382	0.000987	0.032073	0.126303	1.08241	1.03259	1.13463
covid-19
Severe covid-19	BWM	Inverse variance weighted	400	0.200746	0.0693181	0.00377934	0.0648828	0.33661	1.22231	1.06703	1.40019	egger_intercept	se	pval	Q	Q_df	Q_pval
Severe covid-19	BWM	MR Egger	400	-0.114942	0.172983	0.506773	-0.453988	0.224104	0.891418	0.63509	1.2512	0.00526682	0.00264599	0.0472206	575.537	399	1.57032e-08
Severe covid-19	BWM	Weighted median	400	0.183543	0.0986105	0.0627023	-0.00973316	0.37682	1.20147	0.990314	1.45764	0.00526682	0.00264599	0.0472206	569.864	398	3.17995e-08
Severe covid-19	BWM	MR PRESSO	397	0.143701	0.0662986	0.0301987	0.0137553	0.273646	1.15454	1.01385	1.31475
Hospitalized covid-19	BWM	Inverse variance weighted	403	0.220116	0.047282	3.23377e-06	0.127443	0.312788	1.24622	1.13592	1.36723
Hospitalized covid-19	BWM	MR Egger	403	-0.0255948	0.117268	0.827339	-0.25544	0.204251	0.97473	0.774576	1.22661	0.00411731	0.00180004	0.0226962	614.027	402	4.47619e-11
Hospitalized covid-19	BWM	Weighted median	403	0.13725	0.0674033	0.0417252	0.00513957	0.26936	1.14711	1.00515	1.30913	0.00411731	0.00180004	0.0226962	606.119	401	1.44678e-10
Hospitalized covid-19	BWM	MR PRESSO	399	0.193987	0.0449849	1.61595e-05	0.105816	0.282157	1.21408	1.11162	1.32599
Critical covid-19	BWM	Inverse variance weighted	403	0.140338	0.0195903	7.85477e-13	0.101941	0.178735	1.15066	1.10732	1.1957	0.00130761	0.00074284	0.0791227	487.042	402	0.00230126
Critical covid-19	BWM	MR Egger	403	0.0622758	0.0484603	0.199503	-0.0327064	0.157258	1.06426	0.967823	1.1703	0.00130761	0.00074284	0.0791227	483.307	401	0.00296572
Critical covid-19	BWM	Weighted median	403	0.085967	0.0281337	0.00224563	0.030825	0.141109	1.08977	1.03131	1.15155
Critical covid-19	BWM	MR PRESSO	402	0.143026	0.0192643	1.13293e-13	0.105268	0.180784	1.15376	1.11101	1.19816

## Sheet: Table S6
outcome	exposure	method	nsnp	b	se	pval	lo_ci	up_ci	or	or_lci95	or_uci95	egger_intercept	egger_se	egger_pval	Q	Q_df	Q_pval
Type 2 Diabetes	BWM	IVW	313	0.385393	0.0782087	8.32e-07	0.232104	0.538682	1.47019	1.26125	1.71375	0.00110413	0.00312026	0.723685	1673.56	312	1.01135e-184
Type 2 Diabetes	BWM	MR Egger	313	0.315249	0.213136	0.140126	-0.102498	0.732997	1.3706	0.90258	2.08131				1672.88	311	5.72903e-185
Type 2 Diabetes	BWM	Weighted median	313	0.292621	0.0714743	4.24e-05	0.152531	0.43271	1.33993	1.16478	1.54143
Heart Failure	BWM	IVW	392	0.450461	0.0631715	9.98e-13	0.326644	0.574277	1.56903	1.38631	1.77585	0.00153129	0.00236721	0.518093	491.485	391	0.000406801
Heart Failure	BWM	MR Egger	392	0.359666	0.153939	0.0199754	0.057945	0.661386	1.43285	1.05966	1.93748				490.958	390	0.000380826
Heart Failure	BWM	Weighted median	392	0.442425	0.090449	1e-06	0.265145	0.619705	1.55648	1.30362	1.85838
Hypothyroidism	BWM	IVW	392	0.272248	0.0783294	0.00051	0.118722	0.425774	1.31291	1.12606	1.53077	-0.000710196	0.0029339	0.808856	846.251	391	1.21497e-35
Hypothyroidism	BWM	MR Egger	392	0.314327	0.190707	0.100112	-0.0594573	0.688112	1.36934	0.942276	1.98996				846.124	390	8.51403e-36
Hypothyroidism	BWM	Weighted median	392	0.271326	0.0927881	0.00345404	0.0894612	0.45319	1.3117	1.09358	1.57332
Chronic Kidney Diseases	BWM	IVW	255	0.295194	0.0613805	1.51e-06	0.174889	0.4155	1.34339	1.19111	1.51513	0.00257986	0.00251471	0.305914	440.085	254	3.8085e-12
Chronic Kidney Diseases	BWM	MR Egger	255	0.133517	0.169123	0.430579	-0.197965	0.464999	1.14284	0.820399	1.59201				438.262	253	4.26407e-12
Chronic Kidney Diseases	BWM	Weighted median	255	0.205096	0.0746939	0.00603596	0.0586961	0.351496	1.22764	1.06045	1.42119

## Sheet: Table S7
outcome	exposure	method	nsnp	pval	or	or_lci95	or_uci95	effect	Fst_BWM	Fst_mediator	Qstat	Qpval
Sepsis	BWM	adjusted for T2D	256	0.00607333	1.21243	1.05657	1.39129	direct	64.913	22.6487	377.404	0.00525182
Sepsis	BWM	adjusted for HF	361	0.00200754	1.21843	1.07488	1.38114	direct	14.949	1.2791	464.676	0.00075
Sepsis	BWM	adjusted for Hypothyroidism	341	1.09e-05	1.31937	1.16605	1.49285	direct	59.5922	4.14456	479.821	0.000257
Sepsis	BWM	adjusted for nothing	375	1.57e-06	1.33838	1.18827	1.50745	total
Sepsis	BWM	adjusted for CKD	225	0.000337	1.34829	1.14507	1.58758	direct	57.4296	2.9121	323.976	0.000174
SSTIs	BWM	adjusted for HF	354	0.00362552	1.42122	1.12151	1.80101	direct	11.3605	1.28294	410.606	0.0461759
SSTIs	BWM	adjusted for Hypothyroidism	351	0.00161749	1.43543	1.14654	1.79711	direct	58.1894	4.15777	409.271	0.0726999
SSTIs	BWM	adjusted for T2D	245	0.00550621	1.46055	1.11777	1.90845	direct	65.2234	23.0983	331.765	0.0805494
SSTIs	BWM	adjusted for CKD	221	0.0101376	1.51014	1.10293	2.0677	direct	58.1438	2.95185	290.251	0.00635407
SSTIs	BWM	adjusted for nothing	381	7.35e-05	1.56669	1.25484	1.95605	total
Pneumonia	BWM	adjusted for T2D	361	0.02176	1.11173	1.01556	1.21701	direct	64.913	22.6487	362.114	0.0220887
Pneumonia	BWM	adjusted for HF	256	0.0144725	1.12949	1.02446	1.24529	direct	14.4127	1.25151	443.967	0.000906463
Pneumonia	BWM	adjusted for Hypothyroidism	358	0.00116354	1.15957	1.06046	1.26794	direct	59.5922	4.14456	499.342	2.33219e-05
Pneumonia	BWM	adjusted for nothing	375	0.000353	1.17587	1.07587	1.28517	total
Pneumonia	BWM	adjusted for CKD	224	0.00187943	1.19743	1.06884	1.34148	direct	55.603	2.769	293.015	0.00235638
UTIs	BWM	adjusted for CKD	225	2.18031e-07	1.34638	1.20316	1.50664	direct	57.4296	2.9121	284.068	0.0217449
UTIs	BWM	adjusted for T2D	256	5.22091e-07	1.30053	1.17367	1.44111	direct	64.913	22.6487	386.834	0.00193496
UTIs	BWM	adjusted for Hypothyroidism	358	1.27958e-07	1.26444	1.15901	1.37947	direct	59.5922	4.14456	459.79	0.00223618
UTIs	BWM	adjusted for nothing	393	6.29e-08	1.26259	1.16032	1.37387	total
UTIs	BWM	adjusted for HF	361	2.52948e-06	1.24524	1.13652	1.36435	direct	14.949	1.2791	459.463	0.00131094
Abbreviations: UTI=Urinary tract infection; GUI in pregnancy= genito-urinary infection in pregnancy; SSTI=skin and soft tissue infection; II =Intestinal infection.CKD=Chronic Kidney Disease; T2D=Type 2 Diabetes; HF=Heart Failure.

## Sheet: Table S8
outcome	exposure	method	nsnp	pval	or	or_lci95	or_uci95	effect
Pneumonia	BWM	adjusted for nothing	375	0.000353	1.17587	1.07587	1.28517	total
Pneumonia	BWM	adjusted for BMI	195	0.914277	0.99276	0.869729	1.13319	direct
Pneumonia	BWM	adjusted for Fat mass	311	0.238525	0.922981	0.807815	1.05456	direct
SSTIs	BWM	adjusted for nothing	381	7.35e-05	1.56669	1.25484	1.95605	total
SSTIs	BWM	adjusted for BMI	187	0.0551065	1.3707	0.993125	1.89182	direct
SSTIs	BWM	adjusted for Fat mass	303	0.907944	0.979523	0.689775	1.39098	direct
Sepsis	BWM	adjusted for nothing	375	1.57e-06	1.33838	1.18827	1.50745	total
Sepsis	BWM	adjusted for BMI	195	0.173768	1.13087	0.947209	1.35015	direct
Sepsis	BWM	adjusted for Fat mass	311	0.248881	0.901733	0.756345	1.07507	direct
UTIs	BWM	adjusted for nothing	393	6.29e-08	1.26259	1.16032	1.37387	total
UTIs	BWM	adjusted for BMI	195	0.485432	1.04825	0.918258	1.19665	direct
UTIs	BWM	adjusted for Fat mass	311	0.919051	1.00638	0.890222	1.13769	direct
Abbreviations: UTI=Urinary tract infection; GUI in pregnancy= genito-urinary infection in pregnancy; SSTI=skin and soft tissue infection; II =Intestinal infection.CKD=Chronic Kidney Disease; T2D=Type 2 Diabetes; HF=Heart Failure.
